# Supplementary material for: Biosynthesis of Camphane Volatile Terpenes in Amomum villosum Lour: Involved Genes and Enzymes
Source: Plants (Basel). 2025 Jun 10;14(12):1767. doi: 10.3390/plants14121767 (PMC12197307; doi:10.3390/plants14121767)
Supplement: Supplementary file 1 [file plants-14-01767-s001.zip]

Archive with 5 entries (5 files):
- Table A1.xlsx
- Table A2.xlsx
- Table A3.pdf
- Table A4.xlsx
- Table A5.pdf
