# Supplementary material for: Biosynthesis of Camphane Volatile Terpenes in Amomum villosum Lour: Involved Genes and Enzymes
Source: Plants (Basel). 2025 Jun 10;14(12):1767. doi: 10.3390/plants14121767 (PMC12197307; doi:10.3390/plants14121767)
Supplement: Supplementary file 1 [file plants-14-01767-s001.zip › Table A1.xlsx]

## Sheet: Sheet1
Table 4| Differential enrichment analysis of unigenes for GO terms across the three developmental stages.
GO accession	GO annotation	Term type	No. of genes in GO annotion background	No. of genes mapped to this Category	No. of DEGs in GO annotion	No. of DEGs mapped to this Category	P value	Q value (FDR)	Significance level	Comparison
GO:0003735	structural constituent of ribosome	molecular_function	59205	1809	6564	268	1.6195e-11	8.7712e-08	q<0.01	G2 vs G1
GO:0042254	ribosome biogenesis	biological_process	59205	2117	6564	304	1.7463e-09	3.2888e-06	q<0.01	G2 vs G1
GO:0005840	ribosome	cellular_component	59205	2192	6564	310	1.8217e-09	3.2888e-06	q<0.01	G2 vs G1
GO:0016798	hydrolase activity, acting on glycosyl bonds	molecular_function	59205	1250	6564	232	3.4051e-09	4.6104e-06	q<0.01	G2 vs G1
GO:0022613	ribonucleoprotein complex biogenesis	biological_process	59205	2155	6564	306	4.3328e-09	4.6933e-06	q<0.01	G2 vs G1
GO:0004601	peroxidase activity	molecular_function	59205	302	6564	66	9.4892e-09	7.3419e-06	q<0.01	G2 vs G1
GO:0006804	obsolete peroxidase reaction	biological_process	59205	302	6564	66	9.4892e-09	7.3419e-06	q<0.01	G2 vs G1
GO:0044085	cellular component biogenesis	biological_process	59205	3612	6564	500	1.0921e-08	7.3934e-06	q<0.01	G2 vs G1
GO:0006979	response to oxidative stress	biological_process	59205	320	6564	69	1.5436e-08	9.2889e-06	q<0.01	G2 vs G1
GO:0043229	intracellular organelle	cellular_component	59205	12255	6564	1633	1.8023e-08	9.7611e-06	q<0.01	G2 vs G1
GO:0030529	ribonucleoprotein complex	cellular_component	59205	2606	6564	357	2.4062e-08	1.1847e-05	q<0.01	G2 vs G1
GO:0004553	hydrolase activity, hydrolyzing O-glycosyl compounds	molecular_function	59205	1183	6564	215	2.8659e-08	1.2935e-05	q<0.01	G2 vs G1
GO:0043226	organelle	cellular_component	59205	12406	6564	1646	3.5633e-08	1.3896e-05	q<0.01	G2 vs G1
GO:0071840	cellular component organization or biogenesis	biological_process	59205	5619	6564	781	3.592e-08	1.3896e-05	q<0.01	G2 vs G1
GO:0008152	metabolic process	biological_process	59205	31700	6564	3952	1.4688e-07	5.3034e-05	q<0.01	G2 vs G1
GO:0016684	oxidoreductase activity, acting on peroxide as acceptor	molecular_function	59205	337	6564	68	2.1914e-07	7.418e-05	q<0.01	G2 vs G1
GO:0043232	intracellular non-membrane-bounded organelle	cellular_component	59205	5399	6564	753	2.8033e-07	8.931e-05	q<0.01	G2 vs G1
GO:0030599	pectinesterase activity	molecular_function	59205	178	6564	42	3.5229e-07	0.000106	q<0.01	G2 vs G1
GO:0006073	cellular glucan metabolic process	biological_process	59205	765	6564	139	4.4821e-07	0.00012138	q<0.01	G2 vs G1
GO:0044042	glucan metabolic process	biological_process	59205	765	6564	139	4.4821e-07	0.00012138	q<0.01	G2 vs G1
GO:0044238	primary metabolic process	biological_process	59205	25717	6564	3290	8.8517e-07	0.00022829	q<0.01	G2 vs G1
GO:0043228	non-membrane-bounded organelle	cellular_component	59205	5499	6564	762	1.0187e-06	0.00025078	q<0.01	G2 vs G1
GO:0006518	peptide metabolic process	biological_process	59205	2889	6564	387	2.5348e-06	0.00057202	q<0.01	G2 vs G1
GO:0043043	peptide biosynthetic process	biological_process	59205	2733	6564	364	4.556e-06	0.00096812	q<0.01	G2 vs G1
GO:0005984	disaccharide metabolic process	biological_process	59205	774	6564	140	4.6475e-06	0.00096812	q<0.01	G2 vs G1
GO:0006412	translation	biological_process	59205	2669	6564	353	5.6618e-06	0.0010952	q<0.01	G2 vs G1
GO:0071704	organic substance metabolic process	biological_process	59205	26843	6564	3396	9.1923e-06	0.0017167	q<0.01	G2 vs G1
GO:0044267	cellular protein metabolic process	biological_process	59205	8484	6564	1161	1.1009e-05	0.0019875	q<0.01	G2 vs G1
GO:0009311	oligosaccharide metabolic process	biological_process	59205	867	6564	156	1.3395e-05	0.0023402	q<0.01	G2 vs G1
GO:0005985	sucrose metabolic process	biological_process	59205	688	6564	124	1.6988e-05	0.0028752	q<0.01	G2 vs G1
GO:0044260	cellular macromolecule metabolic process	biological_process	59205	18756	6564	2447	2.3078e-05	0.0037541	q<0.01	G2 vs G1
GO:0019538	protein metabolic process	biological_process	59205	10595	6564	1434	2.407e-05	0.0037541	q<0.01	G2 vs G1
GO:0043170	macromolecule metabolic process	biological_process	59205	20557	6564	2657	2.4261e-05	0.0037541	q<0.01	G2 vs G1
GO:0005982	starch metabolic process	biological_process	59205	654	6564	117	2.5284e-05	0.0038038	q<0.01	G2 vs G1
GO:0043603	cellular amide metabolic process	biological_process	59205	3328	6564	443	3.3193e-05	0.0048588	q<0.01	G2 vs G1
GO:0043604	amide biosynthetic process	biological_process	59205	3064	6564	403	5.5752e-05	0.0079461	q<0.01	G2 vs G1
GO:0005975	carbohydrate metabolic process	biological_process	59205	3583	6564	541	6.0531e-05	0.008406	q<0.01	G2 vs G1
GO:0005198	structural molecule activity	molecular_function	59205	3041	6564	400	8.3464e-05	0.011132	0.01<q<0.05	G2 vs G1
GO:0020037	heme binding	molecular_function	59205	847	6564	133	8.4272e-05	0.011132	0.01<q<0.05	G2 vs G1
GO:0044271	cellular nitrogen compound biosynthetic process	biological_process	59205	10078	6564	1320	9.6742e-05	0.011836	0.01<q<0.05	G2 vs G1
GO:0006029	proteoglycan metabolic process	biological_process	59205	30	6564	13	0.0001049	0.011836	0.01<q<0.05	G2 vs G1
GO:0030166	proteoglycan biosynthetic process	biological_process	59205	30	6564	13	0.0001049	0.011836	0.01<q<0.05	G2 vs G1
GO:0030204	chondroitin sulfate metabolic process	biological_process	59205	30	6564	13	0.0001049	0.011836	0.01<q<0.05	G2 vs G1
GO:0030206	chondroitin sulfate biosynthetic process	biological_process	59205	30	6564	13	0.0001049	0.011836	0.01<q<0.05	G2 vs G1
GO:0050650	chondroitin sulfate proteoglycan biosynthetic process	biological_process	59205	30	6564	13	0.0001049	0.011836	0.01<q<0.05	G2 vs G1
GO:0050654	chondroitin sulfate proteoglycan metabolic process	biological_process	59205	30	6564	13	0.0001049	0.011836	0.01<q<0.05	G2 vs G1
GO:0016209	antioxidant activity	molecular_function	59205	463	6564	77	0.00012565	0.013888	0.01<q<0.05	G2 vs G1
GO:0046906	tetrapyrrole binding	molecular_function	59205	892	6564	138	0.00013039	0.014124	0.01<q<0.05	G2 vs G1
GO:0006333	chromatin assembly or disassembly	biological_process	59205	98	6564	25	0.00014283	0.015168	0.01<q<0.05	G2 vs G1
GO:0043565	sequence-specific DNA binding	molecular_function	59205	1365	6564	206	0.0001613	0.0168	0.01<q<0.05	G2 vs G1
GO:0044427	chromosomal part	cellular_component	59205	1498	6564	258	0.0001663	0.016994	0.01<q<0.05	G2 vs G1
GO:0005618	cell wall	cellular_component	59205	281	6564	50	0.00018359	0.018074	0.01<q<0.05	G2 vs G1
GO:0006468	protein phosphorylation	biological_process	59205	2746	6564	440	0.00018394	0.018074	0.01<q<0.05	G2 vs G1
GO:0005623	cell	cellular_component	59205	18990	6564	2408	0.00019022	0.018074	0.01<q<0.05	G2 vs G1
GO:0044464	cell part	cellular_component	59205	18990	6564	2408	0.00019022	0.018074	0.01<q<0.05	G2 vs G1
GO:0032991	macromolecular complex	cellular_component	59205	12422	6564	1632	0.00020809	0.019347	0.01<q<0.05	G2 vs G1
GO:0051276	chromosome organization	biological_process	59205	726	6564	126	0.00021076	0.019347	0.01<q<0.05	G2 vs G1
GO:0034645	cellular macromolecule biosynthetic process	biological_process	59205	10749	6564	1406	0.00023375	0.0211	0.01<q<0.05	G2 vs G1
GO:0003677	DNA binding	molecular_function	59205	5762	6564	821	0.00025812	0.022671	0.01<q<0.05	G2 vs G1
GO:0005694	chromosome	cellular_component	59205	1635	6564	276	0.00025953	0.022671	0.01<q<0.05	G2 vs G1
GO:0005507	copper ion binding	molecular_function	59205	325	6564	61	0.00026636	0.022898	0.01<q<0.05	G2 vs G1
GO:0006334	nucleosome assembly	biological_process	59205	92	6564	23	0.00028207	0.023503	0.01<q<0.05	G2 vs G1
GO:0034728	nucleosome organization	biological_process	59205	92	6564	23	0.00028207	0.023503	0.01<q<0.05	G2 vs G1
GO:0009059	macromolecule biosynthetic process	biological_process	59205	10846	6564	1417	0.00029997	0.024616	0.01<q<0.05	G2 vs G1
GO:0031497	chromatin assembly	biological_process	59205	93	6564	23	0.00030784	0.024884	0.01<q<0.05	G2 vs G1
GO:0044444	cytoplasmic part	cellular_component	59205	6166	6564	799	0.00035257	0.028081	0.01<q<0.05	G2 vs G1
GO:0004672	protein kinase activity	molecular_function	59205	2869	6564	456	0.00039911	0.031291	0.01<q<0.05	G2 vs G1
GO:1903510	mucopolysaccharide metabolic process	biological_process	59205	36	6564	13	0.00040442	0.031291	0.01<q<0.05	G2 vs G1
GO:0005976	polysaccharide metabolic process	biological_process	59205	1329	6564	219	0.00041179	0.031412	0.01<q<0.05	G2 vs G1
GO:0044264	cellular polysaccharide metabolic process	biological_process	59205	1278	6564	212	0.00043382	0.032633	0.01<q<0.05	G2 vs G1
GO:0006325	chromatin organization	biological_process	59205	257	6564	54	0.00049615	0.03681	0.01<q<0.05	G2 vs G1
GO:0006950	response to stress	biological_process	59205	2588	6564	393	0.00051522	0.037708	0.01<q<0.05	G2 vs G1
GO:0044262	cellular carbohydrate metabolic process	biological_process	59205	1647	6564	263	0.00055497	0.040076	0.01<q<0.05	G2 vs G1
GO:0005622	intracellular	cellular_component	59205	17924	6564	2274	0.00058363	0.041591	0.01<q<0.05	G2 vs G1
GO:0015018	galactosylgalactosylxylosylprotein 3-beta-glucuronosyltransferase activity	molecular_function	59205	27	6564	11	0.00069877	0.04852	0.01<q<0.05	G2 vs G1
GO:0015020	glucuronosyltransferase activity	molecular_function	59205	27	6564	11	0.00069877	0.04852	0.01<q<0.05	G2 vs G1
GO:0006468	protein phosphorylation	biological_process	59205	2746	4683	417	3.3874e-24	1.8346e-20	q<0.01	G3 vs G2
GO:0004672	protein kinase activity	molecular_function	59205	2869	4683	427	7.6212e-23	2.0638e-19	q<0.01	G3 vs G2
GO:0016773	phosphotransferase activity, alcohol group as acceptor	molecular_function	59205	3484	4683	485	8.1544e-21	1.4721e-17	q<0.01	G3 vs G2
GO:0016310	phosphorylation	biological_process	59205	4050	4683	525	5.0228e-18	6.8009e-15	q<0.01	G3 vs G2
GO:0016301	kinase activity	molecular_function	59205	3650	4683	486	9.964e-17	1.0793e-13	q<0.01	G3 vs G2
GO:0016740	transferase activity	molecular_function	59205	9892	4683	1102	3.5025e-16	3.0765e-13	q<0.01	G3 vs G2
GO:0016798	hydrolase activity, acting on glycosyl bonds	molecular_function	59205	1250	4683	200	3.9762e-16	3.0765e-13	q<0.01	G3 vs G2
GO:0006464	cellular protein modification process	biological_process	59205	4839	4683	599	4.4146e-15	2.6566e-12	q<0.01	G3 vs G2
GO:0036211	protein modification process	biological_process	59205	4839	4683	599	4.4146e-15	2.6566e-12	q<0.01	G3 vs G2
GO:0004553	hydrolase activity, hydrolyzing O-glycosyl compounds	molecular_function	59205	1183	4683	185	1.8516e-14	1.0028e-11	q<0.01	G3 vs G2
GO:0043412	macromolecule modification	biological_process	59205	5200	4683	631	3.852e-14	1.8966e-11	q<0.01	G3 vs G2
GO:0005975	carbohydrate metabolic process	biological_process	59205	3583	4683	449	6.1746e-14	2.7868e-11	q<0.01	G3 vs G2
GO:0005984	disaccharide metabolic process	biological_process	59205	774	4683	131	1.8837e-13	7.8476e-11	q<0.01	G3 vs G2
GO:0006796	phosphate-containing compound metabolic process	biological_process	59205	6110	4683	702	2.7418e-13	1.0607e-10	q<0.01	G3 vs G2
GO:0008152	metabolic process	biological_process	59205	31700	4683	2878	4.8958e-13	1.624e-10	q<0.01	G3 vs G2
GO:0006073	cellular glucan metabolic process	biological_process	59205	765	4683	127	5.0974e-13	1.624e-10	q<0.01	G3 vs G2
GO:0044042	glucan metabolic process	biological_process	59205	765	4683	127	5.0974e-13	1.624e-10	q<0.01	G3 vs G2
GO:0006793	phosphorus metabolic process	biological_process	59205	6148	4683	703	6.0066e-13	1.8073e-10	q<0.01	G3 vs G2
GO:0003824	catalytic activity	molecular_function	59205	25947	4683	2431	7.8251e-12	2.2306e-09	q<0.01	G3 vs G2
GO:0044262	cellular carbohydrate metabolic process	biological_process	59205	1647	4683	231	2.1218e-11	5.4722e-09	q<0.01	G3 vs G2
GO:0009311	oligosaccharide metabolic process	biological_process	59205	867	4683	138	2.6529e-11	6.531e-09	q<0.01	G3 vs G2
GO:0005985	sucrose metabolic process	biological_process	59205	688	4683	113	4.376e-11	1.0305e-08	q<0.01	G3 vs G2
GO:0001071	nucleic acid binding transcription factor activity	molecular_function	59205	2176	4683	280	5.6419e-11	1.2223e-08	q<0.01	G3 vs G2
GO:0003700	transcription factor activity, sequence-specific DNA binding	molecular_function	59205	2176	4683	280	5.6419e-11	1.2223e-08	q<0.01	G3 vs G2
GO:0044264	cellular polysaccharide metabolic process	biological_process	59205	1278	4683	182	1.4855e-09	3.0945e-07	q<0.01	G3 vs G2
GO:0006355	regulation of transcription, DNA-templated	biological_process	59205	4745	4683	529	3.0139e-09	5.8297e-07	q<0.01	G3 vs G2
GO:1903506	regulation of nucleic acid-templated transcription	biological_process	59205	4745	4683	529	3.0139e-09	5.8297e-07	q<0.01	G3 vs G2
GO:2001141	regulation of RNA biosynthetic process	biological_process	59205	4753	4683	529	4.0083e-09	7.4859e-07	q<0.01	G3 vs G2
GO:0016772	transferase activity, transferring phosphorus-containing groups	molecular_function	59205	5698	4683	628	4.6979e-09	8.4813e-07	q<0.01	G3 vs G2
GO:0030599	pectinesterase activity	molecular_function	59205	178	4683	39	4.9082e-09	8.5752e-07	q<0.01	G3 vs G2
GO:0005982	starch metabolic process	biological_process	59205	654	4683	101	6.6104e-09	1.0691e-06	q<0.01	G3 vs G2
GO:0016757	transferase activity, transferring glycosyl groups	molecular_function	59205	1266	4683	180	6.7112e-09	1.0691e-06	q<0.01	G3 vs G2
GO:0020037	heme binding	molecular_function	59205	847	4683	116	1.3605e-08	2.1052e-06	q<0.01	G3 vs G2
GO:0005667	transcription factor complex	cellular_component	59205	2697	4683	323	1.5914e-08	2.3942e-06	q<0.01	G3 vs G2
GO:0005976	polysaccharide metabolic process	biological_process	59205	1329	4683	182	1.7307e-08	2.5334e-06	q<0.01	G3 vs G2
GO:0044723	single-organism carbohydrate metabolic process	biological_process	59205	2393	4683	292	4.193e-08	5.9762e-06	q<0.01	G3 vs G2
GO:0044238	primary metabolic process	biological_process	59205	25717	4683	2344	5.6788e-08	7.8862e-06	q<0.01	G3 vs G2
GO:0005618	cell wall	cellular_component	59205	281	4683	49	6.6785e-08	8.887e-06	q<0.01	G3 vs G2
GO:0051252	regulation of RNA metabolic process	biological_process	59205	5034	4683	545	6.7276e-08	8.887e-06	q<0.01	G3 vs G2
GO:0016758	transferase activity, transferring hexosyl groups	molecular_function	59205	922	4683	132	1.0387e-07	1.3084e-05	q<0.01	G3 vs G2
GO:0046906	tetrapyrrole binding	molecular_function	59205	892	4683	117	1.0388e-07	1.3084e-05	q<0.01	G3 vs G2
GO:0019219	regulation of nucleobase-containing compound metabolic process	biological_process	59205	5114	4683	549	1.2802e-07	1.5758e-05	q<0.01	G3 vs G2
GO:0030312	external encapsulating structure	cellular_component	59205	403	4683	63	1.4492e-07	1.7442e-05	q<0.01	G3 vs G2
GO:0071704	organic substance metabolic process	biological_process	59205	26843	4683	2427	2.0428e-07	2.4051e-05	q<0.01	G3 vs G2
GO:0003682	chromatin binding	molecular_function	59205	611	4683	98	2.6325e-07	3.0336e-05	q<0.01	G3 vs G2
GO:0000785	chromatin	cellular_component	59205	714	4683	109	2.931e-07	3.3071e-05	q<0.01	G3 vs G2
GO:0016762	xyloglucan:xyloglucosyl transferase activity	molecular_function	59205	64	4683	20	4.382e-07	4.8434e-05	q<0.01	G3 vs G2
GO:0048046	apoplast	cellular_component	59205	76	4683	21	5.4499e-07	5.9033e-05	q<0.01	G3 vs G2
GO:0010468	regulation of gene expression	biological_process	59205	5195	4683	555	6.0774e-07	6.3636e-05	q<0.01	G3 vs G2
GO:2000112	regulation of cellular macromolecule biosynthetic process	biological_process	59205	5158	4683	549	6.1099e-07	6.3636e-05	q<0.01	G3 vs G2
GO:0010556	regulation of macromolecule biosynthetic process	biological_process	59205	5166	4683	549	7.7145e-07	7.7373e-05	q<0.01	G3 vs G2
GO:0031326	regulation of cellular biosynthetic process	biological_process	59205	5166	4683	549	7.7145e-07	7.7373e-05	q<0.01	G3 vs G2
GO:0009889	regulation of biosynthetic process	biological_process	59205	5173	4683	549	1.0511e-06	0.0001035	q<0.01	G3 vs G2
GO:0044877	macromolecular complex binding	molecular_function	59205	1111	4683	151	1.8125e-06	0.00017529	q<0.01	G3 vs G2
GO:0022804	active transmembrane transporter activity	molecular_function	59205	809	4683	112	4.7869e-06	0.00045484	q<0.01	G3 vs G2
GO:0043167	ion binding	molecular_function	59205	15033	4683	1438	5.8258e-06	0.00054401	q<0.01	G3 vs G2
GO:0015297	antiporter activity	molecular_function	59205	178	4683	37	6.283e-06	0.00057676	q<0.01	G3 vs G2
GO:0030244	cellulose biosynthetic process	biological_process	59205	125	4683	25	6.7397e-06	0.00060837	q<0.01	G3 vs G2
GO:0015105	arsenite transmembrane transporter activity	molecular_function	59205	12	4683	8	7.7341e-06	0.00067561	q<0.01	G3 vs G2
GO:0015700	arsenite transport	biological_process	59205	12	4683	8	7.7341e-06	0.00067561	q<0.01	G3 vs G2
GO:0016491	oxidoreductase activity	molecular_function	59205	5078	4683	513	1.1578e-05	0.00099536	q<0.01	G3 vs G2
GO:0006629	lipid metabolic process	biological_process	59205	2558	4683	313	1.2559e-05	0.0010628	q<0.01	G3 vs G2
GO:0016759	cellulose synthase activity	molecular_function	59205	94	4683	21	1.4258e-05	0.00117	q<0.01	G3 vs G2
GO:0016760	cellulose synthase (UDP-forming) activity	molecular_function	59205	94	4683	21	1.4258e-05	0.00117	q<0.01	G3 vs G2
GO:0016705	oxidoreductase activity, acting on paired donors, with incorporation or reduction of molecular oxygen	molecular_function	59205	834	4683	112	1.5182e-05	0.0012273	q<0.01	G3 vs G2
GO:0043086	negative regulation of catalytic activity	biological_process	59205	114	4683	27	1.5527e-05	0.0012367	q<0.01	G3 vs G2
GO:0006011	UDP-glucose metabolic process	biological_process	59205	96	4683	21	1.6776e-05	0.0013168	q<0.01	G3 vs G2
GO:0044092	negative regulation of molecular function	biological_process	59205	115	4683	27	1.7247e-05	0.0013344	q<0.01	G3 vs G2
GO:0051171	regulation of nitrogen compound metabolic process	biological_process	59205	5478	4683	566	1.8644e-05	0.0014222	q<0.01	G3 vs G2
GO:0030243	cellulose metabolic process	biological_process	59205	133	4683	26	2.1142e-05	0.0015903	q<0.01	G3 vs G2
GO:0006351	transcription, DNA-templated	biological_process	59205	5781	4683	588	2.5507e-05	0.0018668	q<0.01	G3 vs G2
GO:0097659	nucleic acid-templated transcription	biological_process	59205	5781	4683	588	2.5507e-05	0.0018668	q<0.01	G3 vs G2
GO:0042493	response to drug	biological_process	59205	91	4683	22	2.8151e-05	0.0020329	q<0.01	G3 vs G2
GO:0032774	RNA biosynthetic process	biological_process	59205	5830	4683	592	3.0502e-05	0.0021634	q<0.01	G3 vs G2
GO:0030554	adenyl nucleotide binding	molecular_function	59205	6546	4683	684	3.0758e-05	0.0021634	q<0.01	G3 vs G2
GO:0019222	regulation of metabolic process	biological_process	59205	6201	4683	633	3.6234e-05	0.0025159	q<0.01	G3 vs G2
GO:0071555	cell wall organization	biological_process	59205	160	4683	29	4.196e-05	0.0028767	q<0.01	G3 vs G2
GO:0006855	drug transmembrane transport	biological_process	59205	87	4683	21	4.6676e-05	0.0031209	q<0.01	G3 vs G2
GO:0015893	drug transport	biological_process	59205	87	4683	21	4.6676e-05	0.0031209	q<0.01	G3 vs G2
GO:0060255	regulation of macromolecule metabolic process	biological_process	59205	5720	4683	587	4.8336e-05	0.0031926	q<0.01	G3 vs G2
GO:0005524	ATP binding	molecular_function	59205	6281	4683	658	5.1763e-05	0.0033777	q<0.01	G3 vs G2
GO:0044710	single-organism metabolic process	biological_process	59205	13737	4683	1305	5.4399e-05	0.003405	q<0.01	G3 vs G2
GO:0015238	drug transmembrane transporter activity	molecular_function	59205	92	4683	22	5.4622e-05	0.003405	q<0.01	G3 vs G2
GO:0090484	drug transporter activity	molecular_function	59205	92	4683	22	5.4622e-05	0.003405	q<0.01	G3 vs G2
GO:0045735	nutrient reservoir activity	molecular_function	59205	82	4683	19	5.4696e-05	0.003405	q<0.01	G3 vs G2
GO:0008037	cell recognition	biological_process	59205	119	4683	27	5.5705e-05	0.0034284	q<0.01	G3 vs G2
GO:0004601	peroxidase activity	molecular_function	59205	302	4683	44	5.9787e-05	0.0035978	q<0.01	G3 vs G2
GO:0006804	obsolete peroxidase reaction	biological_process	59205	302	4683	44	5.9787e-05	0.0035978	q<0.01	G3 vs G2
GO:0080090	regulation of primary metabolic process	biological_process	59205	5702	4683	582	6.3681e-05	0.0037748	q<0.01	G3 vs G2
GO:0008610	lipid biosynthetic process	biological_process	59205	1456	4683	189	6.4122e-05	0.0037748	q<0.01	G3 vs G2
GO:0006979	response to oxidative stress	biological_process	59205	320	4683	46	6.9564e-05	0.0040512	q<0.01	G3 vs G2
GO:0016684	oxidoreductase activity, acting on peroxide as acceptor	molecular_function	59205	337	4683	48	7.2151e-05	0.0041572	q<0.01	G3 vs G2
GO:0032559	adenyl ribonucleotide binding	molecular_function	59205	6411	4683	665	7.9921e-05	0.0045563	q<0.01	G3 vs G2
GO:0031323	regulation of cellular metabolic process	biological_process	59205	5861	4683	593	9.302e-05	0.0052479	q<0.01	G3 vs G2
GO:0043565	sequence-specific DNA binding	molecular_function	59205	1365	4683	156	9.4343e-05	0.0052677	q<0.01	G3 vs G2
GO:0005506	iron ion binding	molecular_function	59205	696	4683	87	9.7226e-05	0.0053732	q<0.01	G3 vs G2
GO:0009856	pollination	biological_process	59205	112	4683	25	0.0001076	0.0058864	q<0.01	G3 vs G2
GO:0045229	external encapsulating structure organization	biological_process	59205	167	4683	29	0.00011294	0.0061036	q<0.01	G3 vs G2
GO:0015291	secondary active transmembrane transporter activity	molecular_function	59205	353	4683	54	0.00011382	0.0061036	q<0.01	G3 vs G2
GO:0004315	3-oxoacyl-[acyl-carrier-protein] synthase activity	molecular_function	59205	40	4683	14	0.00012469	0.0066208	q<0.01	G3 vs G2
GO:0055114	oxidation-reduction process	biological_process	59205	4986	4683	492	0.00013704	0.007206	q<0.01	G3 vs G2
GO:0009875	pollen-pistil interaction	biological_process	59205	104	4683	24	0.00014551	0.0075058	q<0.01	G3 vs G2
GO:0048544	recognition of pollen	biological_process	59205	104	4683	24	0.00014551	0.0075058	q<0.01	G3 vs G2
GO:0005811	lipid particle	cellular_component	59205	16	4683	7	0.00018159	0.0091913	q<0.01	G3 vs G2
GO:0012511	monolayer-surrounded lipid storage body	cellular_component	59205	16	4683	7	0.00018159	0.0091913	q<0.01	G3 vs G2
GO:0042545	cell wall modification	biological_process	59205	102	4683	21	0.00021396	0.01073	0.01<q<0.05	G3 vs G2
GO:0009250	glucan biosynthetic process	biological_process	59205	206	4683	32	0.00022044	0.010953	0.01<q<0.05	G3 vs G2
GO:0042802	identical protein binding	molecular_function	59205	389	4683	64	0.00023583	0.011611	0.01<q<0.05	G3 vs G2
GO:1901362	organic cyclic compound biosynthetic process	biological_process	59205	7789	4683	762	0.00028924	0.014088	0.01<q<0.05	G3 vs G2
GO:0006694	steroid biosynthetic process	biological_process	59205	269	4683	44	0.00029134	0.014088	0.01<q<0.05	G3 vs G2
GO:0016209	antioxidant activity	molecular_function	59205	463	4683	59	0.00031138	0.014924	0.01<q<0.05	G3 vs G2
GO:0009225	nucleotide-sugar metabolic process	biological_process	59205	214	4683	35	0.00032428	0.015406	0.01<q<0.05	G3 vs G2
GO:0030955	potassium ion binding	molecular_function	59205	84	4683	19	0.00037488	0.017503	0.01<q<0.05	G3 vs G2
GO:0031420	alkali metal ion binding	molecular_function	59205	84	4683	19	0.00037488	0.017503	0.01<q<0.05	G3 vs G2
GO:0044706	multi-multicellular organism process	biological_process	59205	123	4683	25	0.00039985	0.018509	0.01<q<0.05	G3 vs G2
GO:0008202	steroid metabolic process	biological_process	59205	273	4683	44	0.0004175	0.019162	0.01<q<0.05	G3 vs G2
GO:0051274	beta-glucan biosynthetic process	biological_process	59205	182	4683	28	0.00042848	0.019501	0.01<q<0.05	G3 vs G2
GO:0034654	nucleobase-containing compound biosynthetic process	biological_process	59205	6599	4683	648	0.0004781	0.021578	0.01<q<0.05	G3 vs G2
GO:0005835	fatty acid synthase complex	cellular_component	59205	45	4683	14	0.00052741	0.023447	0.01<q<0.05	G3 vs G2
GO:0005992	trehalose biosynthetic process	biological_process	59205	86	4683	18	0.00052817	0.023447	0.01<q<0.05	G3 vs G2
GO:0044237	cellular metabolic process	biological_process	59205	25000	4683	2224	0.0005449	0.023993	0.01<q<0.05	G3 vs G2
GO:0043169	cation binding	molecular_function	59205	7389	4683	714	0.0005533	0.024167	0.01<q<0.05	G3 vs G2
GO:0004312	fatty acid synthase activity	molecular_function	59205	46	4683	14	0.00058221	0.025226	0.01<q<0.05	G3 vs G2
GO:0034637	cellular carbohydrate biosynthetic process	biological_process	59205	826	4683	106	0.00072007	0.030952	0.01<q<0.05	G3 vs G2
GO:0051273	beta-glucan metabolic process	biological_process	59205	190	4683	29	0.00077664	0.03312	0.01<q<0.05	G3 vs G2
GO:0005507	copper ion binding	molecular_function	59205	325	4683	45	0.00090202	0.038167	0.01<q<0.05	G3 vs G2
GO:0036094	small molecule binding	molecular_function	59205	8715	4683	853	0.00091764	0.038527	0.01<q<0.05	G3 vs G2
GO:0017076	purine nucleotide binding	molecular_function	59205	7450	4683	736	0.00099119	0.041294	0.01<q<0.05	G3 vs G2
GO:0000166	nucleotide binding	molecular_function	59205	8455	4683	828	0.0011403	0.046789	0.01<q<0.05	G3 vs G2
GO:1901265	nucleoside phosphate binding	molecular_function	59205	8455	4683	828	0.0011403	0.046789	0.01<q<0.05	G3 vs G2
GO:0044703	multi-organism reproductive process	biological_process	59205	319	4683	48	0.0011933	0.047877	0.01<q<0.05	G3 vs G2
GO:0071804	cellular potassium ion transport	biological_process	59205	41	4683	12	0.0011934	0.047877	0.01<q<0.05	G3 vs G2
GO:0071805	potassium ion transmembrane transport	biological_process	59205	41	4683	12	0.0011934	0.047877	0.01<q<0.05	G3 vs G2
GO:0044699	single-organism process	biological_process	59205	23402	4683	2095	0.0012039	0.047945	0.01<q<0.05	G3 vs G2
GO:0006468	protein phosphorylation	biological_process	59205	2746	5037	439	1.3174e-23	7.1351e-20	q<0.01	G3 vs G1
GO:0004672	protein kinase activity	molecular_function	59205	2869	5037	450	2.6421e-22	7.1548e-19	q<0.01	G3 vs G1
GO:0016773	phosphotransferase activity, alcohol group as acceptor	molecular_function	59205	3484	5037	508	1.9063e-19	3.4415e-16	q<0.01	G3 vs G1
GO:0016301	kinase activity	molecular_function	59205	3650	5037	520	2.2315e-17	3.0215e-14	q<0.01	G3 vs G1
GO:0016310	phosphorylation	biological_process	59205	4050	5037	549	2.0421e-16	2.212e-13	q<0.01	G3 vs G1
GO:0016740	transferase activity	molecular_function	59205	9892	5037	1149	6.1515e-13	5.5527e-10	q<0.01	G3 vs G1
GO:0006464	cellular protein modification process	biological_process	59205	4839	5037	622	9.9057e-13	6.7062e-10	q<0.01	G3 vs G1
GO:0036211	protein modification process	biological_process	59205	4839	5037	622	9.9057e-13	6.7062e-10	q<0.01	G3 vs G1
GO:0008152	metabolic process	biological_process	59205	31700	5037	3081	1.5728e-12	8.6513e-10	q<0.01	G3 vs G1
GO:0005984	disaccharide metabolic process	biological_process	59205	774	5037	135	1.5974e-12	8.6513e-10	q<0.01	G3 vs G1
GO:0043412	macromolecule modification	biological_process	59205	5200	5037	656	7.2355e-12	3.5625e-09	q<0.01	G3 vs G1
GO:0016798	hydrolase activity, acting on glycosyl bonds	molecular_function	59205	1250	5037	194	1.324e-11	5.9759e-09	q<0.01	G3 vs G1
GO:0006073	cellular glucan metabolic process	biological_process	59205	765	5037	128	2.9956e-11	1.1589e-08	q<0.01	G3 vs G1
GO:0044042	glucan metabolic process	biological_process	59205	765	5037	128	2.9956e-11	1.1589e-08	q<0.01	G3 vs G1
GO:0006796	phosphate-containing compound metabolic process	biological_process	59205	6110	5037	732	3.5105e-11	1.2675e-08	q<0.01	G3 vs G1
GO:0009311	oligosaccharide metabolic process	biological_process	59205	867	5037	145	4.0187e-11	1.3603e-08	q<0.01	G3 vs G1
GO:0044238	primary metabolic process	biological_process	59205	25717	5037	2557	5.5941e-11	1.6073e-08	q<0.01	G3 vs G1
GO:0006355	regulation of transcription, DNA-templated	biological_process	59205	4745	5037	578	5.6386e-11	1.6073e-08	q<0.01	G3 vs G1
GO:1903506	regulation of nucleic acid-templated transcription	biological_process	59205	4745	5037	578	5.6386e-11	1.6073e-08	q<0.01	G3 vs G1
GO:0030554	adenyl nucleotide binding	molecular_function	59205	6546	5037	784	6.7205e-11	1.8199e-08	q<0.01	G3 vs G1
GO:0006793	phosphorus metabolic process	biological_process	59205	6148	5037	733	7.3883e-11	1.9055e-08	q<0.01	G3 vs G1
GO:2001141	regulation of RNA biosynthetic process	biological_process	59205	4753	5037	578	7.8717e-11	1.9379e-08	q<0.01	G3 vs G1
GO:0005524	ATP binding	molecular_function	59205	6281	5037	757	9.4391e-11	2.2227e-08	q<0.01	G3 vs G1
GO:0004553	hydrolase activity, hydrolyzing O-glycosyl compounds	molecular_function	59205	1183	5037	180	1.6327e-10	3.6845e-08	q<0.01	G3 vs G1
GO:0032559	adenyl ribonucleotide binding	molecular_function	59205	6411	5037	765	1.7522e-10	3.796e-08	q<0.01	G3 vs G1
GO:0005985	sucrose metabolic process	biological_process	59205	688	5037	117	1.8379e-10	3.8285e-08	q<0.01	G3 vs G1
GO:0071704	organic substance metabolic process	biological_process	59205	26843	5037	2643	2.3601e-10	4.5651e-08	q<0.01	G3 vs G1
GO:2000112	regulation of cellular macromolecule biosynthetic process	biological_process	59205	5158	5037	606	1.9729e-09	3.6846e-07	q<0.01	G3 vs G1
GO:0010556	regulation of macromolecule biosynthetic process	biological_process	59205	5166	5037	606	2.6353e-09	4.6042e-07	q<0.01	G3 vs G1
GO:0031326	regulation of cellular biosynthetic process	biological_process	59205	5166	5037	606	2.6353e-09	4.6042e-07	q<0.01	G3 vs G1
GO:0010468	regulation of gene expression	biological_process	59205	5195	5037	611	2.9574e-09	5.0055e-07	q<0.01	G3 vs G1
GO:0009889	regulation of biosynthetic process	biological_process	59205	5173	5037	606	3.0688e-09	5.0365e-07	q<0.01	G3 vs G1
GO:0044262	cellular carbohydrate metabolic process	biological_process	59205	1647	5037	233	4.666e-09	7.4327e-07	q<0.01	G3 vs G1
GO:0051252	regulation of RNA metabolic process	biological_process	59205	5034	5037	592	5.2745e-09	8.1619e-07	q<0.01	G3 vs G1
GO:0019219	regulation of nucleobase-containing compound metabolic process	biological_process	59205	5114	5037	599	5.5205e-09	8.3053e-07	q<0.01	G3 vs G1
GO:0017076	purine nucleotide binding	molecular_function	59205	7450	5037	845	7.3457e-09	1.0753e-06	q<0.01	G3 vs G1
GO:0035639	purine ribonucleoside triphosphate binding	molecular_function	59205	7161	5037	816	9.5147e-09	1.3561e-06	q<0.01	G3 vs G1
GO:0032553	ribonucleotide binding	molecular_function	59205	7356	5037	832	1.0757e-08	1.4282e-06	q<0.01	G3 vs G1
GO:0001071	nucleic acid binding transcription factor activity	molecular_function	59205	2176	5037	284	1.0812e-08	1.4282e-06	q<0.01	G3 vs G1
GO:0003700	transcription factor activity, sequence-specific DNA binding	molecular_function	59205	2176	5037	284	1.0812e-08	1.4282e-06	q<0.01	G3 vs G1
GO:0016772	transferase activity, transferring phosphorus-containing groups	molecular_function	59205	5698	5037	667	1.1843e-08	1.5272e-06	q<0.01	G3 vs G1
GO:0019222	regulation of metabolic process	biological_process	59205	6201	5037	707	1.4198e-08	1.7883e-06	q<0.01	G3 vs G1
GO:0005667	transcription factor complex	cellular_component	59205	2697	5037	344	1.4873e-08	1.8307e-06	q<0.01	G3 vs G1
GO:0005975	carbohydrate metabolic process	biological_process	59205	3583	5037	441	1.5804e-08	1.9021e-06	q<0.01	G3 vs G1
GO:0032555	purine ribonucleotide binding	molecular_function	59205	7295	5037	824	1.6542e-08	1.9279e-06	q<0.01	G3 vs G1
GO:0001883	purine nucleoside binding	molecular_function	59205	7285	5037	823	1.7086e-08	1.9279e-06	q<0.01	G3 vs G1
GO:0032550	purine ribonucleoside binding	molecular_function	59205	7285	5037	823	1.7086e-08	1.9279e-06	q<0.01	G3 vs G1
GO:0032549	ribonucleoside binding	molecular_function	59205	7291	5037	823	1.8641e-08	2.0604e-06	q<0.01	G3 vs G1
GO:0043168	anion binding	molecular_function	59205	8446	5037	943	2.2046e-08	2.381e-06	q<0.01	G3 vs G1
GO:0001882	nucleoside binding	molecular_function	59205	7317	5037	824	2.2421e-08	2.381e-06	q<0.01	G3 vs G1
GO:0043170	macromolecule metabolic process	biological_process	59205	20557	5037	2055	2.6842e-08	2.7957e-06	q<0.01	G3 vs G1
GO:0005982	starch metabolic process	biological_process	59205	654	5037	104	3.3272e-08	3.4001e-06	q<0.01	G3 vs G1
GO:0030599	pectinesterase activity	molecular_function	59205	178	5037	39	3.4188e-08	3.4289e-06	q<0.01	G3 vs G1
GO:0006351	transcription, DNA-templated	biological_process	59205	5781	5037	651	4.6129e-08	4.4613e-06	q<0.01	G3 vs G1
GO:0097659	nucleic acid-templated transcription	biological_process	59205	5781	5037	651	4.6129e-08	4.4613e-06	q<0.01	G3 vs G1
GO:0008017	microtubule binding	molecular_function	59205	234	5037	52	4.9914e-08	4.7427e-06	q<0.01	G3 vs G1
GO:0044260	cellular macromolecule metabolic process	biological_process	59205	18756	5037	1889	5.2956e-08	4.945e-06	q<0.01	G3 vs G1
GO:0003824	catalytic activity	molecular_function	59205	25947	5037	2554	5.626e-08	5.1645e-06	q<0.01	G3 vs G1
GO:0036094	small molecule binding	molecular_function	59205	8715	5037	962	6.9629e-08	6.2852e-06	q<0.01	G3 vs G1
GO:0044877	macromolecular complex binding	molecular_function	59205	1111	5037	166	7.139e-08	6.3385e-06	q<0.01	G3 vs G1
GO:0003777	microtubule motor activity	molecular_function	59205	148	5037	39	7.5641e-08	6.5847e-06	q<0.01	G3 vs G1
GO:0097367	carbohydrate derivative binding	molecular_function	59205	7551	5037	839	7.6594e-08	6.5847e-06	q<0.01	G3 vs G1
GO:0032774	RNA biosynthetic process	biological_process	59205	5830	5037	654	7.7939e-08	6.5956e-06	q<0.01	G3 vs G1
GO:0051171	regulation of nitrogen compound metabolic process	biological_process	59205	5478	5037	621	1.285e-07	1.0707e-05	q<0.01	G3 vs G1
GO:0044237	cellular metabolic process	biological_process	59205	25000	5037	2441	1.821e-07	1.4943e-05	q<0.01	G3 vs G1
GO:0007018	microtubule-based movement	biological_process	59205	174	5037	41	3.2603e-07	2.6355e-05	q<0.01	G3 vs G1
GO:0005874	microtubule	cellular_component	59205	237	5037	47	3.3966e-07	2.7053e-05	q<0.01	G3 vs G1
GO:0044264	cellular polysaccharide metabolic process	biological_process	59205	1278	5037	180	4.7245e-07	3.7084e-05	q<0.01	G3 vs G1
GO:0031323	regulation of cellular metabolic process	biological_process	59205	5861	5037	656	7.3702e-07	5.7024e-05	q<0.01	G3 vs G1
GO:0060255	regulation of macromolecule metabolic process	biological_process	59205	5720	5037	645	8.8162e-07	6.7252e-05	q<0.01	G3 vs G1
GO:0015631	tubulin binding	molecular_function	59205	255	5037	52	1.6461e-06	0.00012382	q<0.01	G3 vs G1
GO:0000166	nucleotide binding	molecular_function	59205	8455	5037	927	1.7293e-06	0.00012656	q<0.01	G3 vs G1
GO:1901265	nucleoside phosphate binding	molecular_function	59205	8455	5037	927	1.7293e-06	0.00012656	q<0.01	G3 vs G1
GO:0000785	chromatin	cellular_component	59205	714	5037	113	1.9519e-06	0.0001391	q<0.01	G3 vs G1
GO:0045298	tubulin complex	cellular_component	59205	259	5037	52	2.3194e-06	0.00016314	q<0.01	G3 vs G1
GO:0005976	polysaccharide metabolic process	biological_process	59205	1329	5037	183	2.8132e-06	0.00019533	q<0.01	G3 vs G1
GO:0008092	cytoskeletal protein binding	molecular_function	59205	876	5037	129	2.8972e-06	0.00019862	q<0.01	G3 vs G1
GO:0080090	regulation of primary metabolic process	biological_process	59205	5702	5037	637	3.0007e-06	0.0002008	q<0.01	G3 vs G1
GO:0043167	ion binding	molecular_function	59205	15033	5037	1546	3.0031e-06	0.0002008	q<0.01	G3 vs G1
GO:0042802	identical protein binding	molecular_function	59205	389	5037	74	6.2027e-06	0.00040968	q<0.01	G3 vs G1
GO:0046983	protein dimerization activity	molecular_function	59205	799	5037	122	6.7058e-06	0.00043757	q<0.01	G3 vs G1
GO:0015630	microtubule cytoskeleton	cellular_component	59205	612	5037	92	9.3181e-06	0.00060079	q<0.01	G3 vs G1
GO:0034654	nucleobase-containing compound biosynthetic process	biological_process	59205	6599	5037	714	1.4488e-05	0.00092316	q<0.01	G3 vs G1
GO:0016762	xyloglucan:xyloglucosyl transferase activity	molecular_function	59205	64	5037	18	2.313e-05	0.0014437	q<0.01	G3 vs G1
GO:0005618	cell wall	cellular_component	59205	281	5037	45	2.3191e-05	0.0014437	q<0.01	G3 vs G1
GO:0048046	apoplast	cellular_component	59205	76	5037	19	2.5612e-05	0.0015763	q<0.01	G3 vs G1
GO:0008037	cell recognition	biological_process	59205	119	5037	29	2.8552e-05	0.0017375	q<0.01	G3 vs G1
GO:0044723	single-organism carbohydrate metabolic process	biological_process	59205	2393	5037	293	3.602e-05	0.0021676	q<0.01	G3 vs G1
GO:1901362	organic cyclic compound biosynthetic process	biological_process	59205	7789	5037	829	3.7428e-05	0.0022276	q<0.01	G3 vs G1
GO:0009987	cellular process	biological_process	59205	32644	5037	3065	3.9237e-05	0.0023099	q<0.01	G3 vs G1
GO:0009856	pollination	biological_process	59205	112	5037	27	5.0327e-05	0.0029309	q<0.01	G3 vs G1
GO:0007017	microtubule-based process	biological_process	59205	451	5037	69	5.7295e-05	0.0033011	q<0.01	G3 vs G1
GO:0003682	chromatin binding	molecular_function	59205	611	5037	95	5.9099e-05	0.0033693	q<0.01	G3 vs G1
GO:0009875	pollen-pistil interaction	biological_process	59205	104	5037	26	6.4378e-05	0.0035946	q<0.01	G3 vs G1
GO:0048544	recognition of pollen	biological_process	59205	104	5037	26	6.4378e-05	0.0035946	q<0.01	G3 vs G1
GO:0044427	chromosomal part	cellular_component	59205	1498	5037	199	8.2906e-05	0.004565	q<0.01	G3 vs G1
GO:0044706	multi-multicellular organism process	biological_process	59205	123	5037	28	8.4176e-05	0.004565	q<0.01	G3 vs G1
GO:0042493	response to drug	biological_process	59205	91	5037	22	8.4287e-05	0.004565	q<0.01	G3 vs G1
GO:0006855	drug transmembrane transport	biological_process	59205	87	5037	21	0.00013269	0.0070457	q<0.01	G3 vs G1
GO:0015893	drug transport	biological_process	59205	87	5037	21	0.00013269	0.0070457	q<0.01	G3 vs G1
GO:0018130	heterocycle biosynthetic process	biological_process	59205	7541	5037	794	0.00015473	0.0081363	q<0.01	G3 vs G1
GO:0015238	drug transmembrane transporter activity	molecular_function	59205	92	5037	22	0.00015975	0.0082402	q<0.01	G3 vs G1
GO:0090484	drug transporter activity	molecular_function	59205	92	5037	22	0.00015975	0.0082402	q<0.01	G3 vs G1
GO:0044092	negative regulation of molecular function	biological_process	59205	115	5037	26	0.00016435	0.0083976	q<0.01	G3 vs G1
GO:0019438	aromatic compound biosynthetic process	biological_process	59205	7387	5037	778	0.00018398	0.0093126	q<0.01	G3 vs G1
GO:0032403	protein complex binding	molecular_function	59205	467	5037	69	0.00019315	0.0096859	q<0.01	G3 vs G1
GO:0005694	chromosome	cellular_component	59205	1635	5037	211	0.00019594	0.0097361	q<0.01	G3 vs G1
GO:0016758	transferase activity, transferring hexosyl groups	molecular_function	59205	922	5037	125	0.00020143	0.0099175	q<0.01	G3 vs G1
GO:0016757	transferase activity, transferring glycosyl groups	molecular_function	59205	1266	5037	167	0.00026585	0.012971	0.01<q<0.05	G3 vs G1
GO:0005811	lipid particle	cellular_component	59205	16	5037	7	0.00028305	0.013566	0.01<q<0.05	G3 vs G1
GO:0012511	monolayer-surrounded lipid storage body	cellular_component	59205	16	5037	7	0.00028305	0.013566	0.01<q<0.05	G3 vs G1
GO:0019538	protein metabolic process	biological_process	59205	10595	5037	1075	0.00030883	0.014672	0.01<q<0.05	G3 vs G1
GO:0015297	antiporter activity	molecular_function	59205	178	5037	34	0.00035508	0.016723	0.01<q<0.05	G3 vs G1
GO:0043086	negative regulation of catalytic activity	biological_process	59205	114	5037	25	0.00037697	0.0176	0.01<q<0.05	G3 vs G1
GO:0005875	microtubule associated complex	cellular_component	59205	276	5037	46	0.00042357	0.019607	0.01<q<0.05	G3 vs G1
GO:0003774	motor activity	molecular_function	59205	402	5037	57	0.00050789	0.023311	0.01<q<0.05	G3 vs G1
GO:0098772	molecular function regulator	molecular_function	59205	1189	5037	143	0.00058147	0.026464	0.01<q<0.05	G3 vs G1
GO:0009058	biosynthetic process	biological_process	59205	14435	5037	1429	0.00062077	0.028018	0.01<q<0.05	G3 vs G1
GO:0043565	sequence-specific DNA binding	molecular_function	59205	1365	5037	160	0.00066886	0.029939	0.01<q<0.05	G3 vs G1
GO:0030312	external encapsulating structure	cellular_component	59205	403	5037	54	0.00081103	0.036004	0.01<q<0.05	G3 vs G1
GO:0042803	protein homodimerization activity	molecular_function	59205	252	5037	42	0.00086397	0.037881	0.01<q<0.05	G3 vs G1
GO:0022804	active transmembrane transporter activity	molecular_function	59205	809	5037	107	0.00087334	0.037881	0.01<q<0.05	G3 vs G1
GO:0045502	dynein binding	molecular_function	59205	199	5037	36	0.00087428	0.037881	0.01<q<0.05	G3 vs G1
GO:0004315	3-oxoacyl-[acyl-carrier-protein] synthase activity	molecular_function	59205	40	5037	13	0.00099234	0.042655	0.01<q<0.05	G3 vs G1
GO:0044267	cellular protein metabolic process	biological_process	59205	8484	5037	857	0.0011432	0.048752	0.01<q<0.05	G3 vs G1
GO:0030244	cellulose biosynthetic process	biological_process	59205	125	5037	21	0.0011723	0.049603	0.01<q<0.05	G3 vs G1
