# Supplementary material for: Biosynthesis of Camphane Volatile Terpenes in Amomum villosum Lour: Involved Genes and Enzymes
Source: Plants (Basel). 2025 Jun 10;14(12):1767. doi: 10.3390/plants14121767 (PMC12197307; doi:10.3390/plants14121767)
Supplement: Supplementary file 1 [file plants-14-01767-s001.zip › Table A2.xlsx]

## Sheet: Sheet1
Table 5| Differential enrichment analysis of unigenes for KEGG pathway across the three developmental stages.
ID	KEGG annotation	No. of genes in KEGG annotion background	No. of genes mapped to this Category	No. of DEGs in KEGG annotion	No. of DEGs mapped to this Category	P value	Q value (FDR)	Significance level	Comparison
ko03010	Ribosome	59205	1490	6564	255	1.73725e-26	5.43759e-24	q<0.01	G2 vs G1
ko04075	Plant hormone signal transduction	59205	606	6564	132	9.8998e-22	1.54932e-19	q<0.01	G2 vs G1
ko00940	Phenylpropanoid biosynthesis	59205	410	6564	82	2.13496e-12	2.22747e-10	q<0.01	G2 vs G1
ko03030	DNA replication	59205	141	6564	41	6.97629e-11	5.45895e-09	q<0.01	G2 vs G1
ko05322	Systemic lupus erythematosus	59205	144	6564	41	1.19465e-10	7.47852e-09	q<0.01	G2 vs G1
ko04110	Cell cycle	59205	546	6564	92	3.45396e-10	1.80181e-08	q<0.01	G2 vs G1
ko03430	Mismatch repair	59205	92	6564	31	7.51052e-10	3.35828e-08	q<0.01	G2 vs G1
ko00500	Starch and sucrose metabolism	59205	706	6564	108	1.42224e-09	5.5645e-08	q<0.01	G2 vs G1
ko03440	Homologous recombination	59205	94	6564	30	3.97507e-09	1.38244e-07	q<0.01	G2 vs G1
ko00360	Phenylalanine metabolism	59205	334	6564	57	4.87941e-07	1.52725e-05	q<0.01	G2 vs G1
ko00460	Cyanoamino acid metabolism	59205	130	6564	28	1.05027e-05	0.000298849	q<0.01	G2 vs G1
ko04115	p53 signaling pathway	59205	154	6564	31	1.18282e-05	0.000308519	q<0.01	G2 vs G1
ko03460	Fanconi anemia pathway	59205	111	6564	25	1.59411e-05	0.000383813	q<0.01	G2 vs G1
ko01230	Biosynthesis of amino acids	59205	940	6564	109	0.00013345	0.00298357	q<0.01	G2 vs G1
ko00906	Carotenoid biosynthesis	59205	64	6564	16	0.00018577	0.0038764	q<0.01	G2 vs G1
ko00400	Phenylalanine, tyrosine and tryptophan biosynthesis	59205	111	6564	22	0.000247986	0.00485123	q<0.01	G2 vs G1
ko00905	Brassinosteroid biosynthesis	59205	22	6564	9	0.000263593	0.00485322	q<0.01	G2 vs G1
ko04626	Plant-pathogen interaction	59205	647	6564	78	0.000400758	0.00696873	q<0.01	G2 vs G1
ko00624	Polycyclic aromatic hydrocarbon degradation	59205	14	6564	7	0.000504704	0.00831434	q<0.01	G2 vs G1
ko00480	Glutathione metabolism	59205	325	6564	45	0.000542767	0.0084943	q<0.01	G2 vs G1
ko00073	Cutin, suberine and wax biosynthesis	59205	51	6564	13	0.00061922	0.00922933	q<0.01	G2 vs G1
ko03410	Base excision repair	59205	113	6564	21	0.000708441	0.0100792	0.01<q<0.05	G2 vs G1
ko00196	Photosynthesis - antenna proteins	59205	39	6564	11	0.000790843	0.0107623	0.01<q<0.05	G2 vs G1
ko05130	Pathogenic Escherichia coli infection	59205	232	6564	34	0.0010351	0.0134995	0.01<q<0.05	G2 vs G1
ko00062	Fatty acid elongation	59205	143	6564	24	0.00109604	0.0137224	0.01<q<0.05	G2 vs G1
ko00908	Zeatin biosynthesis	59205	43	6564	11	0.00154863	0.0186431	0.01<q<0.05	G2 vs G1
ko00363	Bisphenol degradation	59205	18	6564	7	0.00161171	0.0186839	0.01<q<0.05	G2 vs G1
ko00945	Stilbenoid, diarylheptanoid and gingerol biosynthesis	59205	75	6564	15	0.00208852	0.0233467	0.01<q<0.05	G2 vs G1
ko00260	Glycine, serine and threonine metabolism	59205	284	6564	38	0.00237342	0.0256166	0.01<q<0.05	G2 vs G1
ko01200	Carbon metabolism	59205	1103	6564	115	0.00282213	0.0294442	0.01<q<0.05	G2 vs G1
ko05034	Alcoholism	59205	388	6564	48	0.00297426	0.0294976	0.01<q<0.05	G2 vs G1
ko00960	Tropane, piperidine and pyridine alkaloid biosynthesis	59205	55	6564	12	0.00305185	0.0294976	0.01<q<0.05	G2 vs G1
ko04111	Cell cycle - yeast	59205	389	6564	48	0.00310997	0.0294976	0.01<q<0.05	G2 vs G1
ko03420	Nucleotide excision repair	59205	203	6564	29	0.00320606	0.0295146	0.01<q<0.05	G2 vs G1
ko00944	Flavone and flavonol biosynthesis	59205	28	6564	8	0.00375838	0.0336106	0.01<q<0.05	G2 vs G1
ko01212	Fatty acid metabolism	59205	348	6564	43	0.00480058	0.0417383	0.01<q<0.05	G2 vs G1
ko04113	Meiosis - yeast	59205	309	6564	39	0.00510886	0.0432182	0.01<q<0.05	G2 vs G1
ko00300	Lysine biosynthesis	59205	37	6564	9	0.00534941	0.0437779	0.01<q<0.05	G2 vs G1
ko04712	Circadian rhythm - plant	59205	146	6564	22	0.00545475	0.0437779	0.01<q<0.05	G2 vs G1
ko00941	Flavonoid biosynthesis	59205	102	6564	17	0.00576047	0.0450757	0.01<q<0.05	G2 vs G1
ko00500	Starch and sucrose metabolism	59205	706	4683	114	6.85185e-26	2.05556e-23	q<0.01	G3 vs G2
ko04075	Plant hormone signal transduction	59205	606	4683	99	5.36521e-23	8.04782e-21	q<0.01	G3 vs G2
ko00940	Phenylpropanoid biosynthesis	59205	410	4683	65	4.54641e-15	4.54641e-13	q<0.01	G3 vs G2
ko00073	Cutin, suberine and wax biosynthesis	59205	51	4683	18	1.31024e-09	9.82681e-08	q<0.01	G3 vs G2
ko00062	Fatty acid elongation	59205	143	4683	28	4.75468e-09	2.85281e-07	q<0.01	G3 vs G2
ko04626	Plant-pathogen interaction	59205	647	4683	66	6.4516e-08	3.2258e-06	q<0.01	G3 vs G2
ko00360	Phenylalanine metabolism	59205	334	4683	39	1.66274e-06	6.34939e-05	q<0.01	G3 vs G2
ko00520	Amino sugar and nucleotide sugar metabolism	59205	512	4683	52	1.69317e-06	6.34939e-05	q<0.01	G3 vs G2
ko00900	Terpenoid backbone biosynthesis	59205	194	4683	27	3.66761e-06	0.000122254	q<0.01	G3 vs G2
ko00460	Cyanoamino acid metabolism	59205	130	4683	21	5.70456e-06	0.000171137	q<0.01	G3 vs G2
ko05130	Pathogenic Escherichia coli infection	59205	232	4683	28	2.65903e-05	0.000725191	q<0.01	G3 vs G2
ko05140	Leishmaniasis	59205	204	4683	25	5.58232e-05	0.00139558	q<0.01	G3 vs G2
ko00730	Thiamine metabolism	59205	49	4683	11	7.62927e-05	0.0017606	q<0.01	G3 vs G2
ko00592	alpha-Linolenic acid metabolism	59205	163	4683	21	0.000112949	0.00242034	q<0.01	G3 vs G2
ko00040	Pentose and glucuronate interconversions	59205	314	4683	32	0.000143585	0.00287171	q<0.01	G3 vs G2
ko00944	Flavone and flavonol biosynthesis	59205	28	4683	8	0.000179543	0.00336644	q<0.01	G3 vs G2
ko00196	Photosynthesis - antenna proteins	59205	39	4683	9	0.000283559	0.00500399	q<0.01	G3 vs G2
ko04620	Toll-like receptor signaling pathway	59205	261	4683	27	0.000366561	0.00610935	q<0.01	G3 vs G2
ko05133	Pertussis	59205	282	4683	28	0.000524145	0.00827597	q<0.01	G3 vs G2
ko01230	Biosynthesis of amino acids	59205	940	4683	69	0.00066638	0.00982086	q<0.01	G3 vs G2
ko04540	Gap junction	59205	302	4683	29	0.00068746	0.00982086	q<0.01	G3 vs G2
ko00941	Flavonoid biosynthesis	59205	102	4683	14	0.000850252	0.0115409	0.01<q<0.05	G3 vs G2
ko00195	Photosynthesis	59205	153	4683	18	0.000884806	0.0115409	0.01<q<0.05	G3 vs G2
ko00910	Nitrogen metabolism	59205	156	4683	18	0.00108185	0.0135231	0.01<q<0.05	G3 vs G2
ko04064	NF-kappa B signaling pathway	59205	199	4683	21	0.00123859	0.0144137	0.01<q<0.05	G3 vs G2
ko00270	Cysteine and methionine metabolism	59205	330	4683	30	0.00124919	0.0144137	0.01<q<0.05	G3 vs G2
ko01212	Fatty acid metabolism	59205	348	4683	31	0.00140947	0.0156608	0.01<q<0.05	G3 vs G2
ko00061	Fatty acid biosynthesis	59205	149	4683	17	0.00163524	0.0175114	0.01<q<0.05	G3 vs G2
ko00710	Carbon fixation in photosynthetic organisms	59205	322	4683	29	0.00169277	0.0175114	0.01<q<0.05	G3 vs G2
ko04722	Neurotrophin signaling pathway	59205	544	4683	43	0.00180507	0.0180507	0.01<q<0.05	G3 vs G2
ko00906	Carotenoid biosynthesis	59205	64	4683	10	0.00192999	0.0186773	0.01<q<0.05	G3 vs G2
ko00960	Tropane, piperidine and pyridine alkaloid biosynthesis	59205	55	4683	9	0.00242113	0.0226981	0.01<q<0.05	G3 vs G2
ko01040	Biosynthesis of unsaturated fatty acids	59205	150	4683	16	0.00403621	0.0366928	0.01<q<0.05	G3 vs G2
ko03410	Base excision repair	59205	113	4683	13	0.00512864	0.0445002	0.01<q<0.05	G3 vs G2
ko00904	Diterpenoid biosynthesis	59205	40	4683	7	0.00519169	0.0445002	0.01<q<0.05	G3 vs G2
ko04075	Plant hormone signal transduction	59205	606	5037	102	2.74499e-21	8.26241e-19	q<0.01	G3 vs G1
ko00500	Starch and sucrose metabolism	59205	706	5037	107	2.82052e-19	4.24488e-17	q<0.01	G3 vs G1
ko00940	Phenylpropanoid biosynthesis	59205	410	5037	57	1.01563e-09	1.01902e-07	q<0.01	G3 vs G1
ko04110	Cell cycle	59205	546	5037	68	1.71013e-09	1.28687e-07	q<0.01	G3 vs G1
ko05322	Systemic lupus erythematosus	59205	144	5037	28	4.66456e-08	2.80807e-06	q<0.01	G3 vs G1
ko00073	Cutin, suberine and wax biosynthesis	59205	51	5037	16	1.67923e-07	8.42416e-06	q<0.01	G3 vs G1
ko03440	Homologous recombination	59205	94	5037	20	1.1025e-06	4.74075e-05	q<0.01	G3 vs G1
ko00460	Cyanoamino acid metabolism	59205	130	5037	23	2.92104e-06	0.000109904	q<0.01	G3 vs G1
ko05130	Pathogenic Escherichia coli infection	59205	232	5037	32	4.89632e-06	0.000163755	q<0.01	G3 vs G1
ko03410	Base excision repair	59205	113	5037	20	1.25248e-05	0.000376996	q<0.01	G3 vs G1
ko03030	DNA replication	59205	141	5037	22	2.70838e-05	0.00074111	q<0.01	G3 vs G1
ko04626	Plant-pathogen interaction	59205	647	5037	60	7.69464e-05	0.00193007	q<0.01	G3 vs G1
ko00520	Amino sugar and nucleotide sugar metabolism	59205	512	5037	50	9.3623e-05	0.00216773	q<0.01	G3 vs G1
ko00730	Thiamine metabolism	59205	49	5037	11	0.000186515	0.00401007	q<0.01	G3 vs G1
ko04115	p53 signaling pathway	59205	154	5037	21	0.000222356	0.00433213	q<0.01	G3 vs G1
ko00062	Fatty acid elongation	59205	143	5037	20	0.000230279	0.00433213	q<0.01	G3 vs G1
ko05034	Alcoholism	59205	388	5037	39	0.000307602	0.00516895	q<0.01	G3 vs G1
ko00900	Terpenoid backbone biosynthesis	59205	194	5037	24	0.000309107	0.00516895	q<0.01	G3 vs G1
ko04540	Gap junction	59205	302	5037	32	0.000449539	0.00712164	q<0.01	G3 vs G1
ko00905	Brassinosteroid biosynthesis	59205	22	5037	7	0.000487707	0.00733998	q<0.01	G3 vs G1
ko04113	Meiosis - yeast	59205	309	5037	32	0.000640939	0.00918679	q<0.01	G3 vs G1
ko00061	Fatty acid biosynthesis	59205	149	5037	19	0.00089809	0.0120249	0.01<q<0.05	G3 vs G1
ko03430	Mismatch repair	59205	92	5037	14	0.000918847	0.0120249	0.01<q<0.05	G3 vs G1
ko00944	Flavone and flavonol biosynthesis	59205	28	5037	7	0.00161132	0.0202086	0.01<q<0.05	G3 vs G1
ko04712	Circadian rhythm - plant	59205	146	5037	18	0.00169789	0.0204426	0.01<q<0.05	G3 vs G1
ko04111	Cell cycle - yeast	59205	389	5037	36	0.00192578	0.0218424	0.01<q<0.05	G3 vs G1
ko01212	Fatty acid metabolism	59205	348	5037	33	0.00203149	0.0218424	0.01<q<0.05	G3 vs G1
ko03010	Ribosome	59205	1490	5037	107	0.00210393	0.0218424	0.01<q<0.05	G3 vs G1
ko00624	Polycyclic aromatic hydrocarbon degradation	59205	14	5037	5	0.00210442	0.0218424	0.01<q<0.05	G3 vs G1
ko00100	Steroid biosynthesis	59205	82	5037	12	0.00276745	0.0277667	0.01<q<0.05	G3 vs G1
ko04914	Progesterone-mediated oocyte maturation	59205	288	5037	28	0.00307582	0.0298652	0.01<q<0.05	G3 vs G1
ko03460	Fanconi anemia pathway	59205	111	5037	14	0.00438186	0.0412169	0.01<q<0.05	G3 vs G1
ko00592	alpha-Linolenic acid metabolism	59205	163	5037	18	0.00492346	0.0442609	0.01<q<0.05	G3 vs G1
ko00040	Pentose and glucuronate interconversions	59205	314	5037	29	0.00509025	0.0442609	0.01<q<0.05	G3 vs G1
ko00363	Bisphenol degradation	59205	18	5037	5	0.00514661	0.0442609	0.01<q<0.05	G3 vs G1
