# Supplementary material for: Biosynthesis of Camphane Volatile Terpenes in Amomum villosum Lour: Involved Genes and Enzymes
Source: Plants (Basel). 2025 Jun 10;14(12):1767. doi: 10.3390/plants14121767 (PMC12197307; doi:10.3390/plants14121767)
Supplement: Supplementary file 1 [file plants-14-01767-s001.zip › Table A4.xlsx]

## Sheet: Sheet1
Table 7| List of Pearson correlation coefficients of expression profiles obtained from RNA-seq and RT-qPCR experiments.
Panel	RNA-Seq				RT-qPCR				Pearson correlation coefficient	P value	Signifiance (p < 0.01)
	Gene ID	G2 vs G1	G3 vs G2	G3 vs G1	Gene ID	G2 vs G1	G3 vs G2	G3 vs G1
a	DXR：c101158_g2	1.98173	2.22277	2.48491	DXR：c101158_g2	0.622648	0.744608	1.84524	0.917633
b	DXS：c102923_g2	0.856427	0.415808	0.975432	DXS：c102923_g2	1.26429	1.07711	1.52001	0.917322
c	CMK：c97488_g1	1.35025	1.20737	2.0267	CMK：c97488_g1	1.22831	1.05498	1.40912	0.94025
d	MCS：c88160_g1	1.50359	1.49059	2.44379	MCS：c88160_g1	1.24363	0.785247	1.85173	0.908615
e	HDS：c105961_g2	2.01772	2.03238	2.92686	HDS：c105961_g2	0.992953	0.942205	1.27971	0.988172
f	IDS：c104715_g2	1.48065	1.53046	3.3207	IDS：c104715_g2	1.10699	0.77844	1.90801	0.952211
g	AACT：c102830_g2	2.33062	2.24504	2.02249	AACT：c102830_g2	2.11101	1.43227	1.18296	0.87162
h	HMGS：c102373_g1	2.19605	1.8526	1.95381	HMGS：c102373_g1	2.65941	1.69514	1.06247	0.767994
i	HMGR：c89863_g1	2.43904	2.23573	2.91528	HMGR：c89863_g1	1.05626	0.857176	0.969017	0.358778
j	PMK：c91944_g1	1.55114	1.54388	1.50866	PMK：c91944_g1	1.73835	1.50411	0.562643	0.999585
k	MVD：c89791_g1	1.7001	1.46097	1.03161	MVD：c89791_g1	1.4886	0.793453	0.6671	0.856092
l	IPI：c106536_g1	1.49108	1.4248	1.36549	IPI：c106536_g1	1.25368	1.01882	0.638469	0.985968
m	GPPS：c104431_g6	1.13751	1.16643	0.322219	GPPS：c104431_g1	1.48105	1.6704	1.17351	0.936969
n	BDH：c105839_g1	1.22011	1.05173	0.872448	BDH：c105839_g1	1.35765	1.17011	0.521845	0.958242
o	BPPS：c98804_g1	0.944729	0.55145	2.00434	BPPS：c98804_g1	1.06564	0.99826	1.49336	0.990361
